# Supplementary material for: Analyzing political party positions through multi-language twitter text embeddings
Source: Front Big Data. 2024 May 30;7:1330392. doi: 10.3389/fdata.2024.1330392 (PMC11169868; doi:10.3389/fdata.2024.1330392)
Supplement: Supplementary file 2 [file Data_Sheet_2.XLSX]

## Sheet: Sheet1
Top 10 words for topic #0:
['broadband', 'senior', 'financial', 'result', 'dangerous', 'encourage', 'rural', 'expand', 'community', 'access']
Top 10 words for topic #1:
['virginia', 'effective', 'republican', 'concern', 'letter', 'mandate', 'democrat', 'send', 'senator', 'vaccine']
Top 10 words for topic #2:
['housing', 'land', 'budget', 'priority', 'report', 'bad', 'news', 'future', 'build', 'new']
Top 10 words for topic #3:
['butte', 'beth', 'grassley', 'ball', 'poison', 'inflict', 'feb', 'creek', 'outbreak', 'sight']
Top 10 words for topic #4:
['disguise', 'unjustly', 'andrew', 'crackdown', 'advisory', 'torture', 'denounce', 'imprison', 'prison', 'arrest']
Top 10 words for topic #5:
['need', 'spending', 'trillion', 'price', 'spend', 'cost', 'home', 'relief', 'covid', 'provide']
Top 10 words for topic #6:
['sudan', 'infantry', 'greg', 'ben', 'kelly', 'offense', 'husband', 'leftwe', 'detain', 'tree']
Top 10 words for topic #7:
['victim', 'partner', 'fight', 'people', 'thousand', 'morning', 'free', 'strong', 'freedom', 'stop']
Top 10 words for topic #8:
['women', 'vaccination', 'equal', 'black', 'food', 'team', 'win', 'deserve', 'justice', 'woman']
Top 10 words for topic #9:
['law', 'provision', 'nuclear', 'order', 'believe', 'citizen', 'control', 'immigration', 'company', 'admin']
Top 10 words for topic #10:
['false', 'fair', 'fall', 'yuma', 'bullying', 'deterrence', 'bird', 'humane', 'chris', 'ghost']
Top 10 words for topic #11:
['race', 'point', 'write', 'hour', 'deeply', 'choose', 'official', 'states', 'united', 'allow']
Top 10 words for topic #12:
['advocate', 'union', 'fix', 'solution', 'tell', 'agenda', 'decision', 'student', 'school', 'create']
Top 10 words for topic #13:
['berlin', 'infectious', 'unfairly', 'egypt', 'organizer', 'podcast', 'adam', 'pro', 'image', 'fan']
Top 10 words for topic #14:
['remember', 'ago', 'yesterday', 'local', 'great', 'today', 'year', 'meet', 'leader', 'state']
Top 10 words for topic #15:
['bidens', 'radical', 'mark', 'quality', 'work', 'secretary', 'family', 'affordable', 'care', 'health']
Top 10 words for topic #16:
['factory', 'arbery', 'knoxville', 'richmond', 'killing', 'homework', 'ahmaud', 'stigma', 'northwest', 'church']
Top 10 words for topic #17:
['low', 'voice', 'run', 'group', 'police', 'community', 'friend', 'love', 'safe', 'family']
Top 10 words for topic #18:
['fool', 'tobacco', 'icon', 'airline', 'tactic', 'plane', 'pace', 'wild', 'red', 'old']
Top 10 words for topic #19:
['faculty', 'factory', 'fairer', 'theft', 'graduation', 'federally', 'madison', 'col', 'despicable', 'picture']
Top 10 words for topic #20:
['faculty', 'express', 'extensive', 'puede', 'wreak', 'havoc', 'warner', 'familia', 'manchin', 'abt']
Top 10 words for topic #21:
['forecast', 'entitlement', 'jcpoa', 'rightly', 'vermonter', 'consent', 'treaty', 'abraham', 'lets', 'broke']
Top 10 words for topic #22:
['hero', 'possible', 'kill', 'soon', 'defend', 'defense', 'officer', 'grateful', 'capitol', 'democracy']
Top 10 words for topic #23:
['faithful', 'fake', 'nightclub', 'cincinnati', 'arsenal', 'movie', 'reunite', 'pulse', 'insight', 'costly']
Top 10 words for topic #24:
['contest', 'solarwind', 'partnering', 'unfortunate', 'merit', 'innovator', 'convince', 'germany', 'colonial', 'lobby']
Top 10 words for topic #25:
['factory', 'factor', 'pennsylvanian', 'mubarak', 'pelosis', 'eid', 'consult', 'sudan', 'slash', 'heed']
Top 10 words for topic #26:
['fact', 'consult', 'consolidation', 'hrg', 'fearless', 'anticompetitive', 'critically', 'latina', 'examine', 'fda']
Top 10 words for topic #27:
['tonight', 'urge', 'today', 'process', 'question', 'answer', 'tune', 'discuss', 'colleague', 'join']
Top 10 words for topic #28:
['vital', 'michigan', 'support', 'amendment', 'covid', 'power', 'force', 'effort', 'pandemic', 'ensure']
Top 10 words for topic #29:
['factor', 'fact', 'paint', 'idly', 'ownership', 'subway', 'crony', 'yuma', 'blatantly', 'salmon']
Top 10 words for topic #30:
['close', 'community', 'resource', 'increase', 'work', 'say', 'need', 'support', 'job', 'help']
Top 10 words for topic #31:
['birthday', 'record', 'folk', 'fail', 'recognize', 'grow', 'joe', 'trump', 'policy', 'worker']
Top 10 words for topic #32:
['factory', 'factor', 'fair', 'inmigrante', 'derechos', 'estoy', 'ayudar', 'phoenix', 'abuser', 'como']
Top 10 words for topic #33:
['americas', 'iowa', 'lot', 'late', 'taxpayer', 'able', 'stay', 'mean', 'dollar', 'washington']
Top 10 words for topic #34:
['recovery', 'country', 'work', 'lose', 'today', 'ill', 'serve', 'honor', 'life', 'thank']
Top 10 words for topic #35:
['youtube', 'distinction', 'rand', 'investor', 'hub', 'administer', 'paul', 'transform', 'award', 'think']
Top 10 words for topic #36:
['zuckerberg', 'equitably', 'everify', 'alabamas', 'purely', 'gathering', 'gdp', 'productivity', 'bet', 'dec']
Top 10 words for topic #37:
['express', 'startup', 'uncover', 'forester', 'whistleblower', 'xinjiang', 'penny', 'potus', 'reward', 'uyghur']
Top 10 words for topic #38:
['alabamas', 'brooklyn', 'moderna', 'maximum', 'showcase', 'outdoors', 'therapy', 'tahoe', 'exploration', 'recommend']
Top 10 words for topic #39:
['charge', 'difficult', 'fully', 'loss', 'head', 'public', 'live', 'action', 'nation', 'time']
Top 10 words for topic #40:
['moine', 'des', 'ahmaud', 'rider', 'arbery', 'mtg', 'fishery', 'rating', 'specie', 'outreach']
Top 10 words for topic #41:
['fair', 'share', 'ally', 'election', 'talk', 'stand', 'america', 'important', 'know', 'people']
Top 10 words for topic #42:
['extra', 'apoyar', 'ilegtimo', 'misguide', 'attn', 'classified', 'tehran', 'financially', 'darkmoney', 'absurd']
Top 10 words for topic #43:
['evacuation', 'knock', 'dynamic', 'policing', 'jury', 'drone', 'substantial', 'elite', 'handle', 'carolina']
Top 10 words for topic #44:
['jersey', 'coastal', 'mourn', 'mass', 'shooting', 'mike', 'para', 'california', 'los', 'que']
Top 10 words for topic #45:
['fake', 'faithful', 'faithbase', 'mainer', 'grizzly', 'landlord', 'boat', 'brooklyn', 'tariff', 'plastic']
Top 10 words for topic #46:
['region', 'texas', 'key', 'clean', 'industry', 'visit', 'impact', 'energy', 'include', 'continue']
Top 10 words for topic #47:
['factor', 'fact', 'failure', 'chesapeake', 'leg', 'underground', 'surprising', 'mirror', 'railroad', 'broken']
Top 10 words for topic #48:
['fail', 'faculty', 'factory', 'feb', 'eid', 'interfere', 'oklahomas', 'pennsylvanian', 'crew', 'inside']
Top 10 words for topic #49:
['nominee', 'accountable', 'supply', 'far', 'fund', 'afghanistan', 'hold', 'administration', 'president', 'biden']
Top 10 words for topic #50:
['pandemic', 'protection', 'thing', 'hard', 'help', 'small', 'economy', 'program', 'way', 'business']
Top 10 words for topic #51:
['resolution', 'workforce', 'begin', 'protect', 'center', 'open', 'introduce', 'step', 'critical', 'million']
Top 10 words for topic #52:
['judge', 'away', 'just', 'agree', 'rule', 'glad', 'government', 'federal', 'let', 'like']
Top 10 words for topic #53:
['faculty', 'fairer', 'costly', 'spectrum', 'sanctuary', 'bind', 'animal', 'earmark', 'salt', 'lab']
Top 10 words for topic #54:
['policy', 'immigrant', 'southern', 'illegal', 'just', 'month', 'security', 'hear', 'crisis', 'border']
Top 10 words for topic #55:
['moine', 'des', 'slip', 'targeted', 'motorcycle', 'grandson', 'rider', 'mining', 'ridiculous', 'generate']
Top 10 words for topic #56:
['diabete', 'diabetes', 'quest', 'tucson', 'weigh', 'unemployed', 'mar', 'insulin', 'cochair', 'burma']
Top 10 words for topic #57:
['intolerance', 'autonomy', 'disgusting', 'colombia', 'oppressive', 'syndrome', 'successfully', 'kong', 'hong', 'communist']
Top 10 words for topic #58:
['servicemember', 'reason', 'trade', 'game', 'congressional', 'consumer', 'cause', 'political', 'farmer', 'good']
Top 10 words for topic #59:
['cmo', 'harsh', 'carolinas', 'felon', 'apparent', 'excessive', 'dishonorable', 'van', 'venezuela', 'maduro']
Top 10 words for topic #60:
['thinking', 'cubano', 'pueblo', 'rgimen', 'una', 'libertad', 'del', 'por', 'cuba', 'las']
Top 10 words for topic #61:
['simple', 'root', 'message', 'international', 'earn', 'miss', 'finally', 'clear', 'world', 'want']
Top 10 words for topic #62:
['sweeping', 'virtue', 'reliability', 'peacefully', 'dir', 'consequential', 'opinion', 'esta', 'inspiration', 'gen']
Top 10 words for topic #63:
['work', 'cut', 'make', 'rescue', 'use', 'family', 'plan', 'tax', 'child', 'americans']
Top 10 words for topic #64:
['factor', 'consolidation', 'convenient', 'esta', 'exploration', 'dojs', 'informacin', 'debemos', 'graham', 'openly']
Top 10 words for topic #65:
['entire', 'chinese', 'disaster', 'white', 'welcome', 'parent', 'generation', 'ask', 'receive', 'house']
Top 10 words for topic #66:
['people', 'need', 'crisis', 'sure', 'economic', 'address', 'change', 'end', 'make', 'climate']
Top 10 words for topic #67:
['road', 'improve', 'project', 'help', 'water', 'job', 'secure', 'investment', 'bipartisan', 'infrastructure']
Top 10 words for topic #68:
['labor', 'general', 'work', 'research', 'wait', 'support', 'play', 'prevent', 'education', 'national']
Top 10 words for topic #69:
['voting', 'watch', 'right', 'legislation', 'work', 'big', 'look', 'forward', 'vote', 'senate']
Top 10 words for topic #70:
['ready', 'dem', 'return', 'especially', 'office', 'leadership', 'kid', 'speak', 'opportunity', 'great']
Top 10 words for topic #71:
['congratulation', 'threat', 'sign', 'lead', 'proud', 'fight', 'law', 'congress', 'pass', 'act']
Top 10 words for topic #72:
['story', 'year', 'americans', 'nation', 'wish', 'history', 'deliver', 'invest', 'celebrate', 'happy']
Top 10 words for topic #73:
['progress', 'focus', 'west', 'make', 'war', 'learn', 'line', 'happen', 'veteran', 'day']
Top 10 words for topic #74:
['formal', 'advisory', 'camera', 'submarine', 'aboard', 'unequivocally', 'stamp', 'implementation', 'author', 'bureau']
Top 10 words for topic #75:
['factory', 'factor', 'fact', 'faculty', 'zuckerberg', 'jobless', 'senatepasse', 'coordination', 'fit', 'indian']
Top 10 words for topic #76:
['navigable', 'landowner', 'align', 'drag', 'obamaera', 'wotus', 'disruption', 'efficiently', 'maintenance', 'livelihood']
Top 10 words for topic #77:
['anniversary', 'target', 'night', 'georgia', 'heart', 'global', 'break', 'gun', 'start', 'violence']
Top 10 words for topic #78:
['faculty', 'factory', 'factor', 'fact', 'ceos', 'markup', 'sue', 'lawsuit', 'discriminatory', 'slave']
Top 10 words for topic #79:
['ellsworth', 'famous', 'killer', 'dojs', 'elevate', 'buffalo', 'cop', 'kristen', 'conspiracy', 'clarke']
Top 10 words for topic #80:
['fail', 'faculty', 'factory', 'fairly', 'institutes', 'signature', 'devoted', 'confucius', 'audit', 'thomas']
Top 10 words for topic #81:
['facility', 'fear', 'dean', 'presentation', 'telephone', 'damaging', 'gary', 'coin', 'interference', 'stock']
Top 10 words for topic #82:
['fail', 'faculty', 'factory', 'fairer', 'nationally', 'clothe', 'backwards', 'sikh', 'yesterdays', 'historical']
Top 10 words for topic #83:
['john', 'restore', 'pass', 'number', 'statement', 'check', 'republicans', 'court', 'democrats', 'come']
Top 10 words for topic #84:
['factory', 'factor', 'fact', 'failure', 'zuckerberg', 'pandemicand', 'nashville', 'swing', 'expectation', 'francisco']
Top 10 words for topic #85:
['biological', 'faculty', 'mater', 'jessica', 'punch', 'male', 'alma', 'sweeping', 'gut', 'playing']
Top 10 words for topic #86:
['memory', 'complete', 'mother', 'condition', 'safely', 'recent', 'rise', 'military', 'member', 'service']
Top 10 words for topic #87:
['spree', 'reform', 'gas', 'raise', 'remain', 'reckless', 'debt', 'democrats', 'inflation', 'high']
Top 10 words for topic #88:
['faculty', 'fairer', 'extend', 'lebanon', 'outage', 'battery', 'discover', 'praise', 'enrol', 'memphis']
Top 10 words for topic #89:
['needlessly', 'tolerance', 'midwest', 'contrast', 'athletic', 'shocking', 'constant', 'tiktok', 'stark', 'debacle']
Top 10 words for topic #90:
['suspect', 'qualification', 'objection', 'unamerican', 'exceed', 'theft', 'jennifer', 'unchecked', 'barbara', 'haaland']
Top 10 words for topic #91:
['factory', 'factor', 'fact', 'reversal', 'rollback', 'janet', 'data', 'yellen', 'fishing', 'cent']
Top 10 words for topic #92:
['esto', 'ahora', 'nonfiler', 'powmia', 'withhold', 'afb', 'penalize', 'paso', 'horrible', 'haitian']
Top 10 words for topic #93:
['great', 'young', 'information', 'hearing', 'committee', 'strengthen', 'challenge', 'vaccinate', 'face', 'week']
Top 10 words for topic #94:
['fairness', 'fairly', 'surely', 'heavily', 'jay', 'decline', 'propaganda', 'catastrophic', 'testify', 'yes']
Top 10 words for topic #95:
['faculty', 'primarily', 'holy', 'castro', 'earthquake', 'ambition', 'making', 'bat', 'stride', 'sea']
Top 10 words for topic #96:
['amidst', 'hostile', 'dodge', 'thankfully', 'reliance', 'millionaire', 'shuttered', 'computer', 'operator', 'mineral']
Top 10 words for topic #97:
['economy', 'hurt', 'wage', 'benefit', 'work', 'read', 'family', 'leave', 'pay', 'american']
Top 10 words for topic #98:
['push', 'woman', 'man', 'billion', 'issue', 'attack', 'china', 'long', 'protect', 'right']
Top 10 words for topic #99:
['faculty', 'factory', 'factor', 'fact', 'louisianan', 'wilson', 'significance', 'commute', 'assure', 'tired']
